# Supplementary material for: The Sink-Source Relationship in Cucumber (Cucumis sativus L.) Is Modulated by DNA Methylation
Source: Plants (Basel). 2023 Dec 28;13(1):103. doi: 10.3390/plants13010103 (PMC10780960; doi:10.3390/plants13010103)
Supplement: Supplementary file 1 [file plants-13-00103-s001.zip]

Archive with 2 entries (2 files):
- supplemental figure.pdf
- Supplemental Table.xlsx
